# Supplementary material for: Anxiolytic, Antidepression, and Memory-Enhancing Effects of the Novel Instant Soup RJ6601 in the Middle-Aged of Female Rats
Source: Foods. 2024 Jul 9;13(14):2170. doi: 10.3390/foods13142170 (PMC11276534; doi:10.3390/foods13142170)
Supplement: Supplementary file 1 [file foods-13-02170-s001.zip]

Archive with 1 entries (1 files):
- foods-3074145-supplementary.pdf
